# Supplementary material for: Calorie Restriction and Time-Restricted Feeding: Effective Interventions in Overweight or Obese Patients Undergoing Radiotherapy Treatment with Curative Intent for Cancer
Source: Nutrients. 2024 Feb 7;16(4):477. doi: 10.3390/nu16040477 (PMC10892811; doi:10.3390/nu16040477)
Supplement: Supplementary file 1 [file nutrients-16-00477-s001.zip]

Archive with 2 entries (2 files):
- Document S1. Meal Plan CR.pdf
- Spreadsheet S1. 24 hour survey.pdf
